# Supplementary material for: Total organic carbon (TOC): a simple tool for assessing micro(nano)plastics and nanocellulose recovery during size-based fractionation
Source: Anal Bioanal Chem. 2025 May 19;417(14):2983–96. doi: 10.1007/s00216-025-05812-4 (PMC12103321; doi:10.1007/s00216-025-05812-4)
Supplement: Supplementary file 2 — Supplementary file2 (XLSX 13 KB) [file 216_2025_5812_MOESM2_ESM.xlsx]

## Sheet: Table S1
		Particle size (nm)						Solid Content (% wt.)
	Sample Name	Nominal	provided on CoA	Polymer Type	Manufacturer	Reference	Batch #	provided on CoA	Measured1
	PS 50 nm	50	51 ± 7	PS	Polysciences	08691-10	A798667	0.026	-
	PS 100 nm	100	88 ± 8	PS	Polysciences	00876-15	A768827	0.026	-
	PS 200 nm Fluo	200	210 ± 9	PS	Polysciences	17151-10	A769576	0.026	-
	PS 200 nm Poly	200	190 ± 8	PS	Polysciences	07304-15	A62749	0.026	-
	PS 200 nm SA	200	190 ± 6	PS	Sigma Aldrich	95581	BCBW4963	0.02	0.0219149
	PS 500 nm	500	510 ± 10	PS	Polysciences	07762-15	A836457	0.027	-
	PS 750 nm	750	746 ± 4	PS	Polysciences	07309-15	A808948	0.027	-
	PS 1 μm	1000	1060 ± 11	PS	Polysciences	07310-10	626010	0.026	-
	PS 8 μm	8000	8 130 ± 90	PS	Sigma Aldrich	78511	1438687	0.1	0.158327
	PS 10 μm	10000	10 000 ± 900	PS	Polysciences	17136-5	A840328	0.026	0.0231
	PS 30 μm	30000	31 450 ± 280	PS	Sigma Aldrich	84135	BCCJ3336	0.1	0.100261
	PS 45 μm	45000	42 900 ± 860	PS	Polysciences	07314-1	A847858	0.027	-
	PS 90 μm	90000	89 000 ± 6 230	PS	Polysciences	07315-1	A847857	0.025	-
	Au-PP	(»120)3		PP	JRC (MIMO)	-	June 2020	(0.2%)2	0.25%4
	Au-PE	(»120)3		PE	JRC (MIMO)	-	June 2020	(0.2%)2	0.19%4
	Au-PVC	(»120)3		PVC	JRC (MIMO)	-	June 2020	(0.2%)2	0.22%4
	PET < 5 μm	in-house cryomilled PET particles < 5 μm		PET	JRC Geel	-	2022-01-03	-	(0.0023%)5
	CNC 1	Crystalline nanocellulose ≈ 7 nm (diameter) / ≈ 208 nm (length)		Cellulose	UMaine-PDC	CNC	-	0.106	-
	CNC 2	Crystalline nanocellulose ≈ 6 nm (diameter) / ≈ 169 nm (length)		Cellulose	CelluForce	NCV100-NAL90	-	0.06	-
	CNC 3	Crystalline nanocellulose ≈ 5 nm (diameter) / ≈ 220 nm (length)		Cellulose	Nanografi	NG01NC0102	-	0.06	-
	NFC 1	TEMPO-oxidised cellulose nanofibers ≈ 7 nm (diameter) / ≈ 188 nm (length)		TEMPO-oxidised Cellulose	UMaine-PDC	TOCN	-	0.01	-
	1solid content measured (when necessary to double-check CoA values) as = dry weight of particle residue (drying overnight at 40°C) / wet weight of particle suspension (50 µL of suspension)
	2theoretical solid content provided by the "manufacturer" and derived from the synthesis protocol, cleaning and re-suspension steps
	3from Cassano et al. 2021 and 2023 - JRC exploratory project “MIMO: Microplastics in Microorganisms”
	4solid content measured as = (dry weight of particle residue (drying overnight at 40°C) / wet weight of particle suspension (50 µL of suspension)) - contribution of gold to the mass of particles
	5suspension prepared from dry PET powder: 1134.9 μg of powder dispersed in 49915.3 mg UPW
